# Supplementary material for: Nervous Necrosis Virus Modulation of European Sea Bass (Dicentrarchus labrax, L.) Immune Genes and Transcriptome towards Establishment of Virus Carrier State
Source: Int J Mol Sci. 2023 Nov 22;24(23):16613. doi: 10.3390/ijms242316613 (PMC10706053; doi:10.3390/ijms242316613)
Supplement: Supplementary file 1 [file ijms-24-16613-s001.zip]

Archive with 1 entries (1 files):
- ijms-2704659-supplementary.pdf
